# Supplementary material for: Validation of SCORE2 on a sample from the Russian population and adaptation for the very high cardiovascular disease risk region
Source: PLoS One. 2024 Apr 17;19(4):e0300974. doi: 10.1371/journal.pone.0300974 (PMC11023576; doi:10.1371/journal.pone.0300974)
Supplement: S1 Table — (XLSX) [file pone.0300974.s002.xlsx]

## Sheet: Sheet 1
# of CV events
